# Supplementary material for: A deep Tasman outflow of Pacific waters during the last glacial period
Source: Nat Commun. 2022 Jun 30;13:3763. doi: 10.1038/s41467-022-31116-7 (PMC9246942; doi:10.1038/s41467-022-31116-7)
Supplement: Supplementary file 2 — Supplementary Data 1 [file 41467_2022_31116_MOESM2_ESM.xlsx]

## Sheet: Supplementary Data 1
Supplementary Data 1: Tasmanian cold-water coral data. Neodymium isotope and concentration data of cold-water corals are listed by their U-Th ages reported in thousand years (ka) before present (BP) where present is 1950. New U-Th data for three modern corals were generated following Hines et al. (2015). Replicate U-Th ages with lower age uncertainty were used where applies (in italics). See Hine…
Full coral ID	Water depth (m)	Latitude (°N)	Longitude (°E)	Lab IDa	238U (ng/g)	1sb	232Th (pg/g)	1s	δ234Umeasured (‰)	1s	230Th/238U activity	1s	Raw age (years BP)	Corrected age (years BP)c	1s	Age (ka BP)	1s	δ234Uid (‰)	1s	143Nd/144Ndnorm.e	2SEf	ɛNdg	2SE	2SDh	Nd recovery (ng)i	Ndcoral (ng/g)j	2SE (propagated)
Modern corals
TN228-J2-384-1218-0950-02-0952-006	952	-44.2634	147.237	SHBB_01 (T1)	3400.35	4.231	169.194	9.17854	149.643	0.508219	0.00359933	0.000351841	275.393	252.467	31.6576	0.252467	0.0316576	149.778	0.508961	0.512301	1.80916e-05	-6.57414	0.353144	0.409409	3.00342	5.22289	0.000213272
TN228-J2-387-1225-1253-11-1898-003	1898	-44.3833	147.262	SHBB_05 (T4A)	4352.64	3.07771	472.591	2.65533	147.445	0.876799	0.00704072	0.000114411	605.019	554.992	46.1782	0.554992	0.0461782	147.704	0.878607	0.512212	5.45137e-06	-8.30147	0.106428	0.207134	60.6161	131.428	0.00165896
TN228-J2-387-1225-1253-11-1898-003 Nd replicate	1898	-44.3833	147.262	(T4B)	–	–	–	–	–	–	–	–	–	–	–	–	–	–	–	0.512206	5.00849e-06	-8.43284	0.0977828	0.207134	93.5887	191.831	0.00355979
TN228-J2-390-0103-1615-06-2170-006	2170	-43.8068	150.338	SHBB_06 (T5)	4755.63	3.92899	265.498	1.7172	146.65	1.28509	0.00542602	6.85799e-05	450.908	425.104	23.0906	0.425104	0.0230906	146.854	1.28693	0.512194	3.59192e-06	-8.65839	0.0701281	0.207134	63.9113	137.155	0.00105128
Fossil corals
TN228-J2-382-1216-1350-03-1523-008	1523	-44.3373	146.886	SHAH_07	3521.66	1.85633	157.101	7.30486	147.102	0.538557	0.126868	0.00023341	12702.6	12682.1	33.1016	12.6821	0.0331016	152.498	0.558498	0.512276	7.95199e-06	-7.06252	0.155119	0.207134	4.0506	18.1968	0.000451695
TN228-J2-382-1216-1350-03-1523-002	1523	-44.3373	146.886	SHAG_16	3695.03	3.28592	1046	14.5727	145.871	1.04062	0.133585	0.000119257	13435.9	13305.8	129.728	13.3058	0.129728	151.489	1.08214	0.512302	5.15693e-06	-6.54664	0.100596	0.207134	14.55	101.712	0.000703483
TN228-J2-387-1226-1635-23-1599-014	1599	-44.3892	147.273	SHAJ_05	3864.47	2.32543	158.852	11.1199	148.337	0.549573	0.133225	0.000139912	13366	13347.1	25.487	13.3471	0.025487	154.068	0.570914	0.512282	8.65888e-06	-6.95335	0.168908	0.207134	1.70001	8.9734	0.000540487
TN228-J2-387-1226-1148-20-1680-005	1680	-44.3892	147.273	SHAK_03	4994.9	3.42118	846.191	30.3755	146.995	0.791603	0.133676	0.00042165	13496.3	13353.6	89.8927	13.3536	0.0898927	152.677	0.823124	0.512285	4.59091e-06	-6.88953	0.0895546	0.207134	58.6345	302.817	0.00194131
TN228-J2-387-1226-1148-20-1680-009	1680	-44.3892	147.273	SHAK_06	3698.83	2.9275	266.936	34.1647	145.226	0.88988	0.13528	0.000651505	13626.2	13593	78.2215	13.593	0.0782215	150.942	0.92551	0.51224	8.75693e-06	-7.76009	0.170821	0.207134	5.96658	35.681	0.000603374
TN228-J2-387-1226-1148-20-1680-004	1680	-44.3892	147.273	SHAK_02	4700.23	16.4308	1665.15	168.007	139.634	3.04383	0.136212	0.00249581	13799.7	13635.8	317.6	13.6358	0.3176	145.147	3.16671	0.512267	6.03574e-06	-7.23602	0.117739	0.207134	9.85449	62.3032	0.000641226
TN228-J2-387-1226-1635-23-1599-020	1599	-44.3892	147.273	SHAJ_07	4612.3	3.40283	2364.86	14.5182	141.727	0.527265	0.141743	0.000150253	14371.3	14134.3	239.649	14.1343	0.239649	147.531	0.55796	0.512265	5.16742e-06	-7.27473	0.100801	0.207134	31.9778	216.872	0.000888571
TN228-J2-387-1226-1635-23-1599-020 U-Th replicate§	1599	-44.3892	147.273	SHAO_02	4895.38	6.95963	813.547	2.58483	143.289	0.757866	0.1385	0.000134289	14063.8	13922.2	78.573	13.9222	0.078573	157.65	0.834817	|	|	|	|	|	|	|	|
TN228-J2-387-1226-1148-20-1680-008	1680	-44.3892	147.273	SHAK_05	5670.31	3.99764	855.713	32.4312	140.816	0.737068	0.140334	0.000408219	14230.7	14161	82.3366	14.161	0.0823366	146.593	0.768072	0.512257	4.54065e-06	-7.43106	0.0885742	0.207134	21.5669	122.407	0.000618892
TN228-J2-387-1226-1148-20-1680-013	1680	-44.3892	147.273	SHAK_07	4195.03	2.78541	344.575	28.9341	143.43	0.756084	0.142082	0.000488805	14384.7	14346.9	65.9847	14.3469	0.0659847	149.392	0.788013	0.512243	6.61019e-06	-7.70479	0.128945	0.207134	7.24663	36.7011	0.000512568
TN228-J2-387-1226-1635-23-1599-016	1599	-44.3892	147.273	SHAJ_06	4355.97	2.82872	742.302	12.2617	141.169	0.552194	0.142565	0.000143016	14468.3	14389.6	79.6609	14.3896	0.0796609	147.056	0.57618	0.512296	5.0547e-06	-6.68107	0.0986018	0.207134	21.0245	122.349	0.000633815
TN228-J2-387-1226-1148-20-1680-017	1680	-44.3892	147.273	SHAK_08	3332.99	2.47432	288.458	30.5557	147.186	0.88219	0.144707	0.000646713	14617.3	14577.6	80.1493	14.5776	0.0801493	153.405	0.920128	0.512251	7.9544e-06	-7.55116	0.155166	0.207134	4.5079	24.1103	0.000538553
TN228-J2-387-1226-1507-22-1616-004	1616	-44.3892	147.273	SHAJ_08	4170.43	2.16893	285.569	9.10176	140.217	0.542272	0.14606	0.000118725	14862.6	14831	34.7484	14.831	0.0347484	146.246	0.565773	0.512266	5.11756e-06	-7.26494	0.099828	0.207134	12.8016	55.2769	0.000446033
TN228-J2-382-1216-1010-01-1689-002	1689	-44.3373	146.886	SHAK_11	4189.76	3	187.927	31.4644	142.916	0.801371	0.163526	0.000536375	16742.6	16721.9	63.8897	16.7219	0.0638897	149.86	0.840747	0.512386	6.82206e-06	-4.91984	0.133078	0.207134	2.86099	15.757	0.000552464
TN228-J2-382-1216-1010-01-1689-004	1689	-44.3373	146.886	SHAK_12	3867.58	3.08154	691.431	35.2018	141.137	0.870464	0.168825	0.00064477	17360.9	17278.5	109.193	17.2785	0.109193	148.228	0.915348	0.512389	5.57347e-06	-4.86278	0.108721	0.207134	18.3545	113.083	0.000648056
TN228-J2-382-1216-1010-01-1689-009	1689	-44.3373	146.886	SHAK_16	4593.16	3.10936	1502.52	29.6335	138.447	0.766196	0.17197	0.000463135	17758.8	17607.7	163.503	17.6077	0.163503	145.538	0.808261	0.51237	7.14102e-06	-5.22425	0.139299	0.207134	21.9616	113.856	0.000644486
TN228-J2-383-1217-0725-01-1575-006	1575	-44.3225	147.264	SHAH_16	4143.43	2.94401	500.436	10.775	138.248	0.5369	0.175483	0.000294625	18157.3	18101.5	65.1243	18.1015	0.0651243	145.531	0.565825	0.512403	6.35141e-06	-4.59225	0.123897	0.207134	3.499	23.166	0.000663282
TN228-J2-382-1216-1350-03-1523-007	1523	-44.3373	146.886	SHAH_06	3957.97	2.28352	222.69	8.2439	140.365	0.530243	0.177611	0.000242772	18359.2	18333.3	38.1176	18.3333	0.0381176	147.857	0.558773	0.512387	4.9737e-06	-4.8965	0.0970216	0.207134	9.34939	47.3963	0.000509944
TN228-J2-383-1217-1320-05-1460-008	1460	-44.3225	147.264	SHAG_03	4426.3	4.53201	475.105	15.2577	138.058	1.25351	0.185752	0.000161704	19323.4	19273.9	57.0517	19.2739	0.0570517	145.814	1.32414	0.512366	6.69782e-06	-5.30216	0.130654	0.207134	4.32981	31.8111	0.000736027
TN228-J2-383-1217-1320-05-1460-009	1460	-44.3225	147.264	SHAG_05	4543.43	4.16456	542.054	13.6866	137.454	1.10655	0.187532	0.000154327	19537.9	19482.8	60.5315	19.4828	0.0605315	145.262	1.16967	0.512374	5.96496e-06	-5.15802	0.116358	0.207134	8.66769	57.1145	0.000660831
TN228-J2-383-1217-0725-01-1575-023	1575	-44.3225	147.264	SHAJ_01	5628.4	3.95698	2197.19	13.7895	141.391	0.52158	0.191982	0.000145867	19969	19789.2	185.257	19.7892	0.185257	149.552	0.55725	0.512374	4.45062e-06	-5.14119	0.086818	0.207134	94.1419	604.443	0.000660067
TN228-J2-383-1217-0725-01-1575-023 U-Th replicate	1575	-44.3225	147.264	SHAO_10	6284.59	8.50075	1367.96	2.59491	137.253	1.29097	0.187667	0.000219908	19557.2	19456.6	107.865	19.4566	0.107865	143.293	1.34802	|	|	|	|	|	|	|	|
TN228-J2-382-1216-1350-03-1523-006	1523	-44.3373	146.886	SHAH_05	4427.01	2.78958	996.216	9.21935	136.579	0.54783	0.195522	0.000247076	20470.9	20366.9	108.806	20.3669	0.108806	144.698	0.58211	0.512348	4.15226e-06	-5.65566	0.080998	0.207134	12.4715	70.4447	0.000567946
TN228-J2-382-1216-1350-03-1523-005	1523	-44.3373	146.886	SHAH_03	5663.84	3.59591	2238.53	8.65366	135.816	0.664921	0.204982	0.000201813	21581.6	21399.2	182.716	21.3992	0.182716	144.31	0.710449	0.512368	4.53953e-06	-5.2672	0.0885523	0.207134	59.8094	313.713	0.000887175
TN228-J2-382-1216-1350-03-1523-005 U-Th replicate	1523	-44.3373	146.886	SHAO_07	6048.82	7.94034	1919.87	3.23412	135.425	1.18154	0.204134	0.000240602	21491.4	21344.5	152.953	21.3445	0.152953	145.5	1.27683	|	|	|	|	|	|	|	|
TN228-J2-383-1217-1320-05-1460-007	1460	-44.3225	147.264	SHAG_02	4568.64	5.61269	303.03	11.4822	135.111	1.80843	0.203626	0.000244301	21439.1	21408.4	57.3615	21.4084	0.0573615	143.565	1.92173	0.512338	6.26227e-06	-5.86087	0.122158	0.207134	4.02415	22.2525	0.000554321
TN228-J2-382-1216-1350-03-1523-003	1523	-44.3373	146.886	SHAH_01	5581.2	3.67545	1954.96	8.85803	136.467	0.685778	0.207551	0.000215519	21931.8	21704.3	164.023	21.7043	0.164023	145.127	0.732347	0.512364	5.01922e-06	-5.35427	0.0979096	0.207134	78.2516	420.73	0.00437857
TN228-J2-395-0114-0057-09-1500-002	1500	-44.3003	147.446	SHAG_07	3576.83	2.66864	535.434	12.273	136.233	0.856273	0.220634	0.000161698	23407.6	23338.4	74.9038	23.3384	0.0749038	145.549	0.915348	0.512382	4.46415e-06	-4.99682	0.087082	0.207134	18.3678	108.531	0.000598493
TN228-J2-395-0114-0057-09-1500-010	1500	-44.3003	147.446	SHAG_15	4400.53	3.99554	1308.04	12.1512	133.924	1.20939	0.236319	0.000210851	25336.1	25198.4	143.866	25.1984	0.143866	143.836	1.30022	0.512379	6.06999e-06	-5.05977	0.118407	0.207134	18.5186	108.043	0.0005963
TN228-J2-382-1216-1350-03-1523-010	1523	-44.3373	146.886	SHAH_09	3723.74	2.43227	3025.01	10.0225	139.98	0.50963	0.244338	0.000312931	26143.6	25769.4	378.476	25.7694	0.378476	150.583	0.57152	0.512359	5.19537e-06	-5.44208	0.101346	0.207134	82.6561	495.748	0.00584264
TN228-J2-382-1216-1350-03-1523-010 U-Th replicate	1523	-44.3373	146.886	SHAO_09	3855.86	9.18769	2732.13	7.83482	141.422	0.74182	0.240553	0.000269074	25650.3	25324.3	332.684	25.3243	0.332684	149.444	0.78523	|	|	|	|	|	|	|	|
TN228-J2-395-0114-0057-09-1500-008	1500	-44.3003	147.446	SHAG_12	4491.99	3.37292	2011.15	14.0786	132.102	0.665942	0.239214	0.00012544	25733.4	25525.8	208.665	25.5258	0.208665	142.011	0.720799	0.51234	5.13624e-06	-5.81771	0.100192	0.207134	11.2683	75.9831	0.000676796
TN228-J2-383-1217-0725-01-1575-017	1575	-44.3225	147.264	SHAI_11	4124.08	2.99671	422.689	14.8709	134.742	0.676396	0.243961	0.00020629	26238.3	26191	57.1745	26.191	0.0571745	145.122	0.728878	0.512348	5.42977e-06	-5.65254	0.105918	0.207134	4.13639	25.3688	0.000630881
TN228-J2-383-1217-0725-01-1575-010	1575	-44.3225	147.264	SHAI_05	4539.3	3.45068	905.724	16.5679	134.091	0.59682	0.250661	0.00020141	27072.4	26980.1	95.6277	26.9801	0.0956277	144.743	0.645421	0.512343	4.2812e-06	-5.74684	0.0835132	0.207134	14.9683	102.2	0.000771527
TN228-J2-395-0114-0057-09-1500-006	1500	-44.3003	147.446	SHAG_11	5460.28	4.98166	1712.08	9.64841	129.578	1.3239	0.274329	0.000242001	30147.2	30001.7	155.325	30.0017	0.155325	141.07	1.44265	0.512368	4.0179e-06	-5.26953	0.078377	0.207134	20.0915	92.8701	0.000472868
TN228-J2-393-0112-0124-06-1657-013	1657	-45.1368	146.978	SHAJ_17	5689.09	3.82111	1406.62	13.2993	126.53	0.457243	0.273781	0.00016951	30174.9	30059.8	118.829	30.0598	0.118829	137.775	0.500033	0.512369	3.87863e-06	-5.24566	0.0756602	0.207134	124.655	785.576	0.0116469
TN228-J2-393-0112-0124-06-1657-007	1657	-45.1368	146.978	SHAJ_14	4722.71	3.27417	671.486	13.2779	132.33	0.545166	0.276707	0.00018447	30359.4	30293.7	71.1141	30.2937	0.0711141	144.186	0.594717	0.512308	4.93656e-06	-6.44355	0.0962973	0.207134	35.6546	224.865	0.000908505
TN228-J2-393-0112-0124-06-1657-003	1657	-45.1368	146.978	SHAJ_11	4798.21	3.32893	1390.93	13.7308	132.573	0.43499	0.27745	0.000182621	30445.3	30311.2	137.154	30.3112	0.137154	144.457	0.477295	0.512305	5.04453e-06	-6.49394	0.0984033	0.207134	52.0288	338.399	0.00163595
TN228-J2-383-1217-0725-01-1575-016	1575	-44.3225	147.264	SHAI_10	3897.83	2.31537	895.896	11.8663	133.795	0.611891	0.278121	0.000180901	30490.8	30384.6	108.431	30.3846	0.108431	145.819	0.668384	0.512376	3.83758e-06	-5.1144	0.0748595	0.207134	38.6956	189.239	0.000493767
TN228-J2-383-1217-0725-01-1575-020	1575	-44.3225	147.264	SHAI_14	4340.31	3.20094	2307.01	15.9869	132.073	0.617717	0.280127	0.000194267	30799.9	30553.7	244.106	30.5537	0.244106	144.011	0.680873	0.512335	4.08072e-06	-5.90371	0.0796024	0.207134	24.6456	161.61	0.000671211
TN228-J2-395-0114-0057-09-1500-003	1500	-44.3003	147.446	SHAG_09	4237.57	3.09422	1725.36	12.5731	132.466	0.801615	0.281459	0.000170393	30955.8	30767.4	189.863	30.7674	0.189863	144.527	0.87805	0.512348	3.79062e-06	-5.65095	0.0739433	0.207134	26.2937	158.539	0.000621455
TN228-J2-383-1217-0852-03-1548-005	1548	-44.3225	147.264	SHAH_10	4656.11	2.70457	483.581	8.78722	130.486	0.458617	0.279869	0.000243707	30818.8	30770.6	58.3114	30.7706	0.0583114	142.368	0.500931	0.512389	4.15049e-06	-4.86225	0.0809635	0.207134	31.1999	168.411	0.000578403
TN228-J2-383-1217-0725-01-1575-007	1575	-44.3225	147.264	SHAI_01	4577.85	2.93423	1601.97	13.4884	131.346	0.604042	0.285045	0.000188794	31448.6	31286.5	165.621	31.2865	0.165621	143.515	0.663432	0.512372	3.88809e-06	-5.18384	0.0758447	0.207134	16.5738	91.9541	0.000559746
TN228-J2-383-1217-0725-01-1575-013	1575	-44.3225	147.264	SHAI_07	3766.58	2.73903	747.087	15.3649	131.854	0.627722	0.286063	0.000223624	31561.2	31469.5	98.5375	31.4695	0.0985375	144.145	0.687415	0.512362	4.32857e-06	-5.3858	0.0844371	0.207134	11.0083	69.73	0.000637573
TN228-J2-393-0112-0124-06-1657-001	1657	-45.1368	146.978	SHAJ_10	4120.41	3.00108	655.449	14.2717	134.673	0.478465	0.287605	0.000199492	31663.4	31589.9	78.9554	31.5899	0.0789554	147.277	0.52428	0.512368	4.83216e-06	-5.26003	0.0942606	0.207134	30.2695	204.911	0.000823823
TN228-J2-383-1217-0725-01-1575-012	1575	-44.3225	147.264	SHAI_06	4911.32	2.81012	873.11	11.2356	128.662	0.615303	0.289336	0.000180571	32088.2	32005.7	87.7827	32.0057	0.0877827	140.869	0.67459	0.512346	3.30959e-06	-5.69318	0.06456	0.207134	26.5652	122.987	0.000627256
TN228-J2-383-1217-0725-01-1575-009	1575	-44.3225	147.264	SHAI_03	5486.47	3.37538	1378.61	12.5952	131.812	0.615272	0.292316	0.000173224	32362.8	32246.6	119.834	32.2466	0.119834	144.416	0.675885	0.512364	3.95018e-06	-5.33633	0.0770559	0.207134	30.2264	156.687	0.000549454
TN228-J2-383-1217-0725-01-1575-018	1575	-44.3225	147.264	SHAI_12	4067.25	2.33734	662.386	11.7981	132.045	0.612828	0.292997	0.00019307	32442.2	32366.9	82.1429	32.3669	0.0821429	144.721	0.672499	0.512347	4.93004e-06	-5.67735	0.09617	0.207134	13.8662	67.4461	0.000572002
TN228-J2-383-1217-0725-01-1575-014	1575	-44.3225	147.264	SHAI_09	5638.13	3.10768	2073.37	10.4097	130.309	0.65072	0.294719	0.000173257	32724.3	32553.9	170.773	32.5539	0.170773	142.893	0.716901	0.512353	4.3919e-06	-5.55178	0.0856725	0.207134	33.764	143.989	0.000436409
TN228-J2-383-1217-0725-01-1575-003	1575	-44.3225	147.264	SHAH_12	4983.4	2.54266	1353.01	7.61079	129.047	0.449334	0.303346	0.000207518	33888.7	33762.7	128.429	33.7627	0.128429	141.994	0.497104	0.512323	4.4446e-06	-6.14218	0.0867006	0.207134	43.3507	201.753	0.000645069
TN228-J2-383-1217-0725-01-1575-021	1575	-44.3225	147.264	SHAI_15	4870.83	3.14895	3169.88	13.9102	131.546	0.595413	0.306969	0.000180178	34269.8	33968.6	302.455	33.9686	0.302455	144.828	0.667162	0.512368	9.65871e-06	-5.27144	0.188511	0.207134	46.9804	266.722	0.00163518
TN228-J2-393-0112-0124-06-1657-010	1657	-45.1368	146.978	SHAJ_15	4772.16	2.75637	2137.54	11.4401	130.369	0.404708	0.307609	0.000172689	34397.1	34189.6	207.881	34.1896	0.207881	143.621	0.453794	0.512319	4.77752e-06	-6.22742	0.0931947	0.207134	46.1737	249.385	0.00127229
TN228-J2-382-1216-1010-01-1689-010	1689	-44.3373	146.886	SHAK_17	4494.89	2.35102	1279.94	24.7802	130.967	0.585728	0.307471	0.000408162	34421.9	34225.1	144.921	34.2251	0.144921	144.295	0.648046	0.512359	4.03097e-06	-5.4489	0.078632	0.207134	69.2787	291.823	0.00299932
TN228-J2-382-1216-1010-01-1689-007	1689	-44.3373	146.886	SHAK_14	5018.72	3.32381	1595.6	31.0442	125.327	0.668693	0.307033	0.000464477	34509.4	34361.6	163.436	34.3616	0.163436	138.134	0.739794	0.512317	5.61833e-06	-6.25799	0.109596	0.207134	54.8459	297.865	0.00226162
TN228-J2-395-0114-0057-09-1500-001	1500	-44.3003	147.446	SHAG_06	4100.79	3.17297	2812.5	14.2784	129.699	0.706013	0.311298	0.000196745	34906.4	34588.4	321.649	34.5884	0.321649	143.044	0.789483	0.512369	6.02836e-06	-5.25475	0.117657	0.207134	39.6059	269.355	0.000916438
TN228-J2-383-1217-0725-01-1575-004	1575	-44.3225	147.264	SHAH_14	4122.39	2.58185	1607.54	9.60364	131.56	0.451778	0.323712	0.000283711	36477.5	36297.3	189.746	36.2973	0.189746	145.8	0.506767	0.512313	4.5416e-06	-6.33803	0.0885928	0.207134	20.378	119.575	0.000595449
TN228-J2-393-0112-0124-06-1657-004	1657	-45.1368	146.978	SHAJ_12	5344.24	3.43922	1270.35	12.7646	126.327	0.453394	0.321837	0.000181532	36435.8	36325.4	114.612	36.3254	0.114612	140.011	0.504558	0.51233	4.41261e-06	-6.00835	0.0860765	0.207134	19.4049	117.342	0.000629521
TN228-J2-395-0114-0057-09-1500-005	1500	-44.3003	147.446	SHAG_10	3697.65	3.53654	468.585	17.2586	130.305	0.858638	0.327374	0.000267394	37017	36958.4	76.91	36.9584	0.07691	144.678	0.953874	0.512352	5.95657e-06	-5.57268	0.116195	0.207134	4.63682	38.531	0.000831941
TN228-J2-393-0112-0124-06-1657-011	1657	-45.1368	146.978	SHAJ_16	4295.43	3.63967	1260.08	16.597	125.686	0.58958	0.327911	0.000223508	37277.6	37141.3	142.183	37.1413	0.142183	139.623	0.657362	0.512285	4.88366e-06	-6.88924	0.0952652	0.207134	35.5626	279.933	0.00108088
TN228-J2-383-1217-1320-05-1460-005	1460	-44.3225	147.264	SHAG_01	4558.64	3.66844	761.148	12.7365	130.372	0.924171	0.335723	0.000219917	38138.2	38061	93.3566	38.061	0.0933566	145.205	1.03003	0.512322	6.89053e-06	-6.16615	0.134413	0.207134	5.60211	34.3393	0.000614861
TN228-J2-395-0114-0057-09-1500-009	1500	-44.3003	147.446	SHAG_14	4112.82	3.14116	1355.11	11.772	131.457	0.943071	0.348664	0.000222141	39854.4	39702.3	157.827	39.7023	0.157827	147.094	1.0573	0.512325	4.21132e-06	-6.10491	0.08215	0.207134	40.5284	229.155	0.000657668
TN228-J2-383-1217-0725-01-1575-005	1575	-44.3225	147.264	SHAH_15	5136.64	2.85981	1122.68	8.38924	125.359	0.45624	0.358848	0.000237819	41544.4	41443	108.867	41.443	0.108867	140.962	0.514865	0.512347	4.78761e-06	-5.68538	0.0933917	0.207134	9.9978	51.3339	0.000516121
TN228-J2-382-1216-1010-01-1689-008	1689	-44.3373	146.886	SHAK_15	4997.63	2.98832	1560.24	28.4451	125.603	0.600585	0.366343	0.000445525	42587.5	42442.7	158.383	42.4427	0.158383	141.637	0.680223	0.512287	6.1986e-06	-6.85365	0.120916	0.207134	61.3817	305.427	0.00269361
TN228-J2-383-1217-0725-01-1575-022	1575	-44.3225	147.264	SHAI_16	4598.63	2.81956	1329.31	12.175	127.582	0.640566	0.444223	0.000245583	54036.6	53903.4	145.724	53.9034	0.145724	148.605	0.748629	0.512308	4.9112e-06	-6.43712	0.0958024	0.207134	23.3406	116.966	0.000509206
TN228-J2-382-1216-1010-01-1689-001	1689	-44.3373	146.886	SHAK_10	4890.86	3.12622	940.945	30.4759	119.127	0.633957	0.446291	0.000504697	54923.7	54834.3	127.632	54.8343	0.127632	139.122	0.742068	0.512251	6.94265e-06	-7.55786	0.13543	0.207134	43.5697	232.372	0.0014337
TN228-J2-382-1216-1350-03-1523-004	1523	-44.3373	146.886	SHAH_02	4547.95	3.02207	1053.32	9.69529	120.536	0.541275	0.522549	0.000343232	67587.1	67480.1	133.958	67.4801	0.133958	145.89	0.657456	0.512373	5.4212e-06	-5.17355	0.105751	0.207134	50.9359	302.703	0.000898048
(a) Nd lab code of fossil corals adopted from U-Th chemistry. Nd lab code of modern coral samples adopted from Pb chemistry (in brackets). See main text for more details.
(b) 1 sigma uncertainty as described in Hines et al. (2015).
(c) Corrected for initial thorium content using 230Th/232Th = 80 ± 80 × 10-6 (Hines et al., 2015).
(d) δ234U corrected for decay using the reported U-Th ages (Hines et al., 2015).
(e) Normalized sample 143Nd/144Nd. See main text for more details.
(f) The analytical 2SE (two standard errors).
(g) εNd was calculated using the present day CHUR value of 143Nd/144Nd = 0.512638 (Jacobsen and Wasserburg, 1980).
(h) 2SD (two standard deviations) of coral standard results as described in the main text. For sample TN228-J2-384-1218-0950-02-0952-006 the 2SE is larger than the long term 2SD and the propagated error is reported as 2SD.
(i) Nd content of Pb and U-Th wash fractions processed for Nd isotope analysis (see main text for further details).
(j) Minimum Nd concentrations in samples processed at Imperial College London through combined U-Th-Nd chemistry or through Pb-Nd chemistry (see main text for further details).
§δ234Ui outside the range of marine δ234U defined as 147 ± 7 for corals younger than 17 ka BP and 141.7 ± 7.8 for corals older than 17 ka BP (see Reimer et al., 2009; Hines et al., 2015)
References:
Reimer, P.J. et al., 2009. IntCal09 and Marine09 radiocarbon age calibration curves, 0–50,000years cal BP. Radiocarbon 51, 1111–1150. https://doi.org/10.1017/S0033822200034202
Hines, S.K.V. et al., 2015. A high-resolution record of Southern Ocean intermediate water radiocarbon over the past 30,000 years. Earth and Planetary Science Letters 432, 46–58. https://doi.org/10.1016/j.epsl.2015.09.038
Struve, T. et al., 2017. Neodymium isotopes and concentrations in aragonitic scleractinian cold-water coral skeletons - Modern calibration and evaluation of palaeo-applications. Chemical Geology 453, 146–168. https://doi.org/10.1016/j.chemgeo.2017.01.022
Jacobsen, S. B. and Wasserburg, G. J., 1980. Sm-Nd isotopic evolution of chondrites. Earth and Planetary Science Letters 50, 139–155, https://doi.org/10.1016/0012-821X(80)90125-9.
